# Supplementary material for: The Feasibility of a Text-Messaging Intervention Promoting Physical Activity in Shift Workers: A Process Evaluation
Source: Int J Environ Res Public Health. 2023 Feb 13;20(4):3260. doi: 10.3390/ijerph20043260 (PMC9962854; doi:10.3390/ijerph20043260)
Supplement: Supplementary file 1 [file ijerph-20-03260-s001.zip]

Archive with 12 entries (8 files):
- ijerph-2188845-supplementary/
- ijerph-2188845-supplementary/Suplementary file_/
- ijerph-2188845-supplementary/Suplementary file_/.DS_Store
- ijerph-2188845-supplementary/Suplementary file_/Sup File 2-Exit online survey.pdf
- ijerph-2188845-supplementary/Suplementary file_/Sup File 3-Interview guide guide questions.pdf
- ijerph-2188845-supplementary/Suplementary file_/Supp File 1. Participant enrolment.xlsx
- ijerph-2188845-supplementary/__MACOSX/
- ijerph-2188845-supplementary/__MACOSX/Suplementary file_/
- ijerph-2188845-supplementary/__MACOSX/Suplementary file_/._.DS_Store
- ijerph-2188845-supplementary/__MACOSX/Suplementary file_/._Sup File 2-Exit online survey.docx
- ijerph-2188845-supplementary/__MACOSX/Suplementary file_/._Sup File 3-Interview guide guide questions.docx
- ijerph-2188845-supplementary/__MACOSX/Suplementary file_/._Supp File 1. Participant enrolment.xlsx
