# Supplementary material for: The Feasibility of a Text-Messaging Intervention Promoting Physical Activity in Shift Workers: A Process Evaluation
Source: Int J Environ Res Public Health. 2023 Feb 13;20(4):3260. doi: 10.3390/ijerph20043260 (PMC9962854; doi:10.3390/ijerph20043260)
Supplement: Supplementary file 1 [file ijerph-20-03260-s001.zip › ijerph-2188845-supplementary/Suplementary file_/Supp File 1. Participant enrolment.xlsx]

## Sheet: Sheet1
STUDY ID	Baseline measures	Reasons	Notes about dates	Follow up measures	Reasons
HP001	yes			yes
HP002	yes			yes
HP003	yes			yes
HP004	no	sick
HP005	yes			yes
HP006	yes			yes
HP008	yes		Remind thur evening 23 Jun	yes
HP007	yes			no	change to normal shift
HP009	yes			yes
HP010	yes		havent started for 2nd cycle	no	no response
HP011	yes		start morning shift Monday the 13th Jun-meet 3 pm	yes
HP012	yes			yes
HP013	yes			yes
HP014	yes			yes
HP015	no	no response
HP016	yes		starting morning again in the 1st cycle	yes
HP017	yes			yes
HP018	yes			yes
HP019	yes			yes
HP020	yes			no	devices irritation
HP021	no	not keen anymore
HP022				yes
HP023				yes
HP024	no	not keen anymore
HP025	no	resigned
HP026	yes		covid isolation-restart	yes
HP027	yes			yes
HP028	yes			yes
HP029	yes			yes
HP030	no	changed to normal shift	2022-06-06
HP031	no	not keen anymore
HP032	yes			yes
HP033	yes			yes
HP034	yes		change of roster	yes
HP035	no	changed to normal shift
HP036	yes			yes
HP037	yes			yes
HP038	yes			yes
HP039	no	did not go through
HP040	yes			no	device irritation
HP041	yes			yes
HP042	no	not keen anymore	2022-08-01
HP045	yes			yes
HP046	yes			yes
HP047	yes			no	no response
HP048	yes			yes
HP049	yes	changed to normal shift
HP050	yes			no	no response
HP051	yes			yes
HP053	yes			no	no response
HP054	yes			yes
HP055	yes			yes
HP056	yes			yes
HP057	yes		Night in the next cycle	yes
HP058	yes			yes
HP059	yes		change of roster	yes
HP060	yes			no
HP061	yes			yes
HP062	yes			yes
HP063	yes			yes
HP064	yes			no	no response
HP065	yes			yes
HP066	yes			yes
HP067	yes			no	changed to normal shift
HP068	yes			yes
HP069	yes			yes
HP070	yes			yes
HP071	yes			yes
HP072	yes			yes
HP073	yes			yes
